# Supplementary material for: A novel signature incorporating lipid metabolism- and immune-related genes to predict the prognosis and immune landscape in hepatocellular carcinoma
Source: Front Oncol. 2023 Jun 6;13:1182434. doi: 10.3389/fonc.2023.1182434 (PMC10279962; doi:10.3389/fonc.2023.1182434)
Supplement: Supplementary file 5 [file Table_1.xlsx]

## Sheet: Sheet1
Lipid metabolism-related genes retrieved from the Molecular Signature Database
GOBP_GLYCEROLIPID_BIOSYNTHETIC_PROCESS
GOBP_GLYCEROLIPID_METABOLIC_PROCESS
GOBP_LIPID_LOCALIZATION
GOBP_PHOSPHOLIPID_BIOSYNTHETIC_PROCESS
GOBP_PHOSPHOLIPID_METABOLIC_PROCESS
GOBP_RESPONSE_TO_LIPID
GOBP_MEMBRANE_LIPID_METABOLIC_PROCESS
GOBP_LIPID_HOMEOSTASIS
GOBP_MEMBRANE_LIPID_BIOSYNTHETIC_PROCESS
GOBP_LIPOPROTEIN_METABOLIC_PROCESS
REACTOME_REGULATION_OF_LIPID_METABOLISM_BY_PPARALPHA
GOBP_LIPOPROTEIN_BIOSYNTHETIC_PROCESS
GOBP_LIPID_STORAGE
GOBP_GLYCEROLIPID_CATABOLIC_PROCESS
GOBP_LIPID_TRANSLOCATION
GOBP_PHOSPHOLIPID_CATABOLIC_PROCESS
GOBP_PHOSPHOLIPID_DEPHOSPHORYLATION
GOBP_LIPID_EXPORT_FROM_CELL
GOBP_MEMBRANE_LIPID_CATABOLIC_PROCESS
KEGG_ETHER_LIPID_METABOLISM
GOBP_GPI_ANCHOR_METABOLIC_PROCESS
GOBP_LIPID_IMPORT_INTO_CELL
GOBP_LIPOPROTEIN_CATABOLIC_PROCESS
GOBP_LIPID_PHOSPHORYLATION
GOBP_LIPID_GLYCOSYLATION
REACTOME_LIPID_PARTICLE_ORGANIZATION
HALLMARK_CHOLESTEROL_HOMEOSTASIS
GOBP_REGULATION_OF_CHOLESTEROL_EFFLUX
GOMF_CHOLESTEROL_BINDING
GOBP_REGULATION_OF_CHOLESTEROL_METABOLIC_PROCESS
GOBP_RESPONSE_TO_CHOLESTEROL
REACTOME_CHOLESTEROL_BIOSYNTHESIS
WP_CHOLESTEROL_BIOSYNTHESIS_PATHWAY
GOBP_REGULATION_OF_CHOLESTEROL_ESTERIFICATION
LIPID related genes
APOA2
LCAT
PLSCR3
PLA2G6
APOA1
ABHD5
FITM2
FABP3
MIR30C1
SLC27A1
PLA2G4C
CDS1
CDS2
PLA2G4A
PLSCR1
MFSD2A
ACSL3
LPCAT3
CHKA
CLN3
FABP5
PIP4K2A
PITPNM2
PITPNM3
PITPNM1
LDLR
NR1H3
SCARB1
LPL
NR1H2
DGAT2
SREBF1
ACSL1
PNPLA2
FBXW7
DGAT1
PLIN5
C3
NR1H4
ATM
PLCG2
SYNJ1
PDGFA
PIK3CA
CRLS1
CAPN2
GNPAT
SOCS2
PIGK
PIGU
PIGN
PGAP2
PIGW
PIGP
PIGT
PIGA
PIGC
PIGF
PIGH
DPM3
PIGG
PIGX
PIGV
MPPE1
PGAP1
CWH43
PIGZ
PGAP4
PIGO
PIGY
GPAA1
DPM1
DPM2
PIGQ
PIGM
PGAP3
PIGS
PIGL
PIGB
PEMT
PNPLA3
GPAM
ABHD4
ABHD8
PIK3C3
INPP5F
LIPI
LIPH
PIK3CG
SACM1L
INPP5J
INPP5D
INPPL1
MTM1
OCRL
INPP5K
INPP5E
PTEN
MTMR1
INPP4B
SYNJ2
MTMR3
MTMR2
MTMR6
MTMR7
MTMR4
TPTE2
FIG4
LPCAT4
PLD1
PLD2
LPCAT2
CHPT1
LPCAT1
DGKA
DGKB
DGKG
DGKH
DGKQ
DGKZ
DGKE
DGKD
BPNT1
CEPT1
CDIPT
AGPAT1
AGPAT2
P3R3URF
CHAT
CHKB
PTPMT1
CISH
IP6K3
SOCS4
SLC44A3
TMEM150A
TAMM41
GPAT4
PIP5KL1
TTC7B
PIK3R6
GPAT2
ABHD3
PIKFYVE
SLC44A5
FGF2
ATG14
EFR3B
SMG1
EFR3A
LPIN1
PIP5K1C
SLC44A1
RAB38
PISD
ALOX15
IPMK
LCLAT1
DHRS7B
PIPSL
SH3YL1
HDHD5
FAM126B
SOCS7
PIK3R4
HTR2A
HTR2B
HTR2C
IMPA1
IMPA2
INPP1
INPP4A
ITPKA
ITPKB
PI4KAP2
ACP6
PCYT1A
IP6K2
PDGFB
PIK3C2A
PIK3C2B
PIK3C2G
PIK3CB
PIK3CD
PIK3R1
PIK3R2
PI4KA
PI4KB
BPNT2
ETNK2
PI4K2B
AGPAT5
PI4K2A
ETNK1
VAC14
AGPAT3
AGPAT4
SLC44A2
TTC7A
PCYT2
MTMR14
BMX
TAFAZZIN
PI4KAP1
UVRAG
MBOAT7
PIP4K2C
ITPKC
SLC44A4
PTDSS2
PIP5K1A
PIP5K1B
PIP4K2B
SLA2
FAR1
FAM126A
GPAT3
AJUBA
PIK3R3
SELENOI
SOCS1
BECN1
SOCS3
SOCS6
PCYT1B
PGS1
SOCS5
PTDSS1
IP6K1
LPGAT1
GPLD1
PLA2G15
PCK1
PCK2
AGMO
MIR548P
AVIL
MOGAT1
SIK1
AWAT2
CTDNEP1
CNEP1R1
GK
ANG
MOGAT3
DGAT2L6
MIR29B1
PLCE1
LPIN3
THRSP
MOGAT2
RGN
LPIN2
SERAC1
APOA4
ABCA3
PON1
APOA5
LIPG
PCSK9
PLA2G10
APOC2
LIPC
PNPLA8
CETP
DBI
APOC1
OSBPL8
PLA2G5
PLA2G4F
PLA2G3
PLA2G2D
PLA2G2E
PLA2G1B
PLA2G2A
PLA2G2F
OSBPL5
OSBPL10
STOML2
APOB
SIRT1
CAV1
CPT1A
APOE
MTTP
APOC3
PTPN11
SLC27A5
APOH
APOBR
SERINC5
SERINC1
PLAAT3
MBOAT2
MBOAT1
PLCB1
PHB2
PDGFRB
SMPD4
ENPP2
PNLIPRP2
SERINC3
NAAA
SERINC2
ABHD12
PLA2G4B
PLA2G4E
ENPP6
PLA2G7
PNPLA6
ABHD16B
ABHD12B
PLB1
PLA2G4D
GDPD1
PNPLA7
GDE1
GPCPD1
ABHD6
GDPD3
ABHD16A
PRDX6
NAPEPLD
PLCG1
MTMR11
CHRM5
INPP5A
INPP5B
MTMR12
MTMR10
PIP4P2
MTMR8
MTMR9
TPTE
PIP4P1
PAFAH1B1
PLAAT5
DNAJC19
CSF1R
TMEM86B
GNB3
PGP
THEM5
HADHA
MECP2
PLA1A
PLCB2
PLCB3
PLCD1
PLEK
PLAAT2
PLAAT1
PLAAT4
PLCD4
GALR2
PLCH2
INSIG1
ABHD2
CPS1
GPX1
INSIG2
CAT
PNPLA1
AGK
GAL3ST1
PNPLA5
GPIHBP1
PNPLA4
G6PC1
CAV3
APOBEC1
LYPLA2
TBL1XR1
MGLL
AADAC
FAAH
DAGLB
DDHD2
FGF21
LIPE
SORL1
DAGLA
DGKK
DGKI
SERPINA12
CYP2E1
NKX2-3
GK5
GK2
GPD1
SEL1L
LMF1
SLC22A4
TNXB
PANK2
LIPF
ABCA2
PPARD
ABCA8
OSBP
VAPA
HEXB
NUS1
FITM1
ENPP7
CLN8
PRKCD
SGPP1
ANGPTL3
PLA2G12B
PLPPR4
PLA2G2C
PLA2G12A
PROCA1
TNFAIP8L3
OC90
PRKAA1
GBA
P2RX7
ABCA1
PPARG
ABCB4
CYP7A1
ABCG1
CES1
TREM2
AKR1C1
MIR128-1
NPC1
GRAMD1B
ABCB11
PPARA
LEP
CD36
AGT
RXRA
CRY1
CRY2
IL1B
FFAR2
IL6
MIR146A
NFKB1
NFKBIA
STAT5B
TNF
ZC3H12A
NRIP1
FASLG
PLSCR4
CYP19A1
DAB2
EDN1
IL1A
INHBA
MIF
NKX3-1
NOS2
OXT
REN
BMP6
SPP1
TMF1
FZD4
TNFRSF11A
AKT1
RPS6KB1
THBS1
CFTR
AKR1C4
OSBPL7
CLU
CYP8B1
ACE
ANXA1
LBP
LRP6
MIR17
NTSR1
GRAMD1C
PTCH1
GRAMD1A
RBP4
STRA6
SLC10A1
SSTR4
SYK
TSPO
SLC10A3
LRAT
ADIPOQ
VPS4B
ABCA12
CERT1
UGCG
B4GALNT1
SPNS2
GM2A
CEL
GLTP
TEX2
PSAP
ARV1
CPTP
APOM
SREBF2
EHD1
TTC39B
APOC4
MIR144
MIR34A
SOAT1
IRS2
NPC2
SEC24A
ABCD1
FABP4
ABCA5
TSKU
LDLRAP1
MIR148A
MIR19B1
MIR27B
MIR302A
MIR33A
SAR1B
LIMA1
LAMTOR1
DISP3
RBP1
ABCG4
ABCG5
ABCG8
SURF4
MIR33B
SOAT2
ZDHHC8
ITGAV
ITGB3
APOL2
NPC1L1
APOD
APOL6
APOL5
APOL4
APOL3
APOLD1
APOL1
PLIN2
CPT2
CYP4A11
FABP1
GPS2
CIDEA
HILPDA
PLIN3
OSBPL11
ACVR1C
STARD4
CRP
VSTM2A
BSCL2
ACACB
MIR10B
MEST
SMIM22
MSR1
ENPP1
ZFYVE1
AUP1
LDAF1
RNF213
PTPN2
LDAH
SQLE
FTO
ALKBH7
IKBKE
ATP9A
ABCA7
ATP8A1
XKR4
ANO4
ATP8B3
TMEM30B
ANO6
ATP10B
ATP11B
ATP11A
ABCA4
ATG9B
XKR6
ATP11C
ANO9
XKR7
ATP9B
KCNN4
PLSCR5
XKR5
XKR9
ABCC1
TMEM41B
ANO7
ATP8A2
ATP8B1
ABCB1
XKR8
TMEM30A
PLSCR2
ATP10A
ATP8B2
ATP10D
ANO3
TMEM30CP
SLC4A1
TRPC5
ATG9A
ATP8B4
SLC66A2
VMP1
RFT1
ABCC4
KDM5B
C1QTNF1
CRH
CRHR1
SELENOM
AGTR1
GALR1
GDF9
KCNQ1
P2RX4
GAL
GHRL
POMC
MAP2K6
RETN
TNFSF11
PTGES
SLC27A4
SLC27A2
EPRS1
AKT2
ACSL5
SLC2A1
SPX
CIDEC
MIR301B
SIGMAR1
ABCA10
ABCA9
SLC25A17
SLCO1B1
PRELID3A
STARD10
CFHR4
STARD3
SLC27A3
SLCO2B1
SLC22A9
OSBPL1A
OSBPL6
OSBPL9
RBP7
PRAP1
PDZD8
SLC51B
ABCC2
NAXE
CPT1B
CRABP1
CRABP2
SCP2D1
STARD6
ERFE
PRELID2
ABCA13
DENND5B
SLC5A8
DRD2
DRD3
DRD4
EGF
SLC51A
SPNS3
SLC10A4
FABP2
FABP6
FABP7
TPCN2
FABP5P3
TSPO2
ABCD2
PLA2R1
ATG2A
ESYT1
ABCA6
STX12
PITPNB
OSBP2
LRP10
OSBPL3
PITPNC1
PRELID1
VPS4A
GOT2
SLCO3A1
SLCO1B3
SLC22A24
SLC27A6
ANXA2
HDLBP
APOF
SLCO1B7
SLC10A6
SLC10A5
AQP9
YJEFN3
GLTPD2
MFSD2B
LPA
LRP1
MIR130B
MIR206
MIR26A1
MIR27A
NMB
NME4
FURIN
PRKN
PRELID3B
FIS1
SERPINA5
PLEKHA8P1
GULP1
TRIAP1
PITPNA
PLTP
PMP2
SLCO1C1
PNLIP
CROT
ATG2B
ARL8B
AVPR1B
NMUR2
ESYT2
RELCH
ABCD3
ABCD4
PCTP
RBP2
BDKRB2
CEACAM1
SCP2
FABP9
FABP12
SHH
SFTPA1
SLC10A2
SLCO2A1
SLCO1A2
PLEKHA3
STAR
MIR613
TTPA
VPS51
VLDLR
MIR758
SLC25A20
APOO
STARD5
EEPD1
RBP5
ESYT3
SPNS1
SLC10A7
NR0B2
PLEKHA8
CYP4F2
ABCC11
ABCC3
ABCC10
SYT7
STOML1
ABCG2
SCARB2
C2CD2L
OSBPL2
FGF19
SPHK2
HMGCS2
IDH1
PMVK
ORMDL3
SPTLC1
SAMD8
SGMS2
SGMS1
SPTLC2
HMGCS1
FADS1
CHP1
ADGRF5
FDPS
DOLK
IDI1
MVD
MVK
ISYNA1
TMEM38B
DOLPP1
SERINC4
SRD5A3
DHDDS
IDI2
GGPS1
PLPP1
GATA6
GPX4
SNCA
PLAA
SMPD1
SMPD2
PLPP2
PLPP3
SMPDL3A
SMPDL3B
SMPD3
BLOC1S6
FDFT1
PLPP6
PLBD2
PLBD1
PLPPR5
PLPP4
PLPPR1
PLPPR2
PLPPR3
PLPP5
ALOX15B
LGALS13
CYP2W1
ACER2
CYP1B1
GLB1
HTRA2
TH
RORA
NR1D1
FGFR4
GIP
GOT1
IL18
MIR182
MIR185
XBP1
CYP7B1
IRGM
CARM1
NCOA2
PPARGC1B
CYP1A1
AHR
EP300
ESRRA
CDK19
ANKRD1
ARNTL
MED1
RXRB
NCOA3
CLOCK
NCOR1
NCOR2
NR2E3
HDAC6
BCL2L11
KLRC4-KLRK1
IL18BP
PTPRU
PDCD7
ARPC1B
CDK4
TRIB1
CD96
MIR6869
RIDA
RAMP3
CDKN1B
AKAP8
LILRB2
TNIP1
CDKN2D
CDO1
YAP1
SPON2
PGRMC2
TADA3
HOXB13
CEBPB
DDX17
KAT5
CEBPE
CXCL13
PRPF8
TRIM16
TXNIP
ADCY1
PTGES3
ADCY2
GJB6
RUVBL2
LILRB1
ARID5A
GPR83
MALT1
ADCY3
PRDX3
HNRNPA0
IL24
LIAS
LILRA2
SOX30
ADAMTS13
ADCY5
FAM107A
MAP4K1
ADCY6
FZD10
IRAK3
DUSP10
EGLN2
PADI2
PARK7
CBX3
TWF2
ADCY8
UCN3
NLRP3
TIRAP
CARD16
FBXO32
FAM210B
ADCYAP1R1
TRIM6
TPH2
CCR5
CCR7
OVCA2
CNGA3
CNP
CNR1
CNR2
COL1A1
ADH5
CMPK2
OSR1
ADM
CLDN4
CPN1
CREB1
CRHBP
DEFB104A
CST11
SIRPA
CRYAB
PARP1
MAPK14
CSF2
CSF2RB
CSF3
CSN1S1
TICAM1
CCN2
IL23R
SRARP
CTNNB1
AANAT
CTSG
CTSH
GPBAR1
CX3CR1
DAB2IP
CYBA
CYBB
RHOXF1
CYP24A1
CYP26A1
CYP27B1
CD55
DAG1
DNAAF4
DAXX
BRINP1
PAQR7
AKR1C2
DDX5
DEFA1
DEFA3
DEFA4
DEFA5
DEFA6
ZNF366
ASXL1
NQO1
DIO2
AGL
DNMT3A
DSG1
E2F1
NR0B1
EDNRB
EFNA5
EFNB2
EGFR
METTL21C
EIF4E
AIF1
ELANE
NLRP7
A2M
ELK1
ENDOG
ENG
ENO2
EPHA3
EPHB2
EPO
ESR1
ALAD
ESR2
ESRRB
ESRRG
EZH2
F2R
F7
PTK2B
FDX1
FER
FES
FGF10
FGFR2
ADNP2
FKBP4
CARD8
SBNO2
KLRK1
SNW1
DKK1
CNOT1
KDM1A
SETX
FOXO1
KDM4C
FOXO3
TAB2
ACSBG1
MLC1
FLT3
FMO1
SASH1
UFL1
FOS
FOSB
RBFOX2
WBP2
LDOC1
LY96
SHPK
DEFB114
ALPL
ABL1
GABRB1
NOCT
KANK2
PTPN22
STAP1
GATA1
GATA2
GATA4
GCH1
HEYL
IL36RN
MSTN
NPAS4
GFER
GFI1
GH1
GHR
GHRHR
GHSR
GIPR
ABL2
GJB2
GJB3
FOXP1
IL36B
IL37
IL36A
PDCD4
GLDC
GNAI1
GNRH1
GPI
DYNAP
GPER1
FFAR1
FFAR3
ILDR1
GPX3
GIT1
NR3C1
PYCARD
CD274
CXCL1
CXCL2
CXCL3
GSK3B
GSTP1
STRN3
H2AZ1
HCK
ANXA3
HDAC1
HDAC2
HMGB1
HMGB2
NR4A1
FOXA1
HNRNPD
HNRNPU
HOXA2
HOXA10
HOXA11
HOXA13
HOXD13
HPGD
PRMT2
HES1
HSD3B1
HSD3B2
HSD11B2
HSD17B2
HSF1
HSPA1A
HSPA1B
HSPA8
HTR1B
HTR5A
IRF8
BRINP3
ID3
PALM3
IFNAR1
STRA8
IGF1R
IGF2R
IGFBP2
IGFBP7
TICAM2
IHH
IL1RN
CXCL8
AQP1
IL10
IL10RA
IL12A
IL12B
IL12RB2
IL13
AQP3
IL15
AQP4
IDO1
INHBB
CXCL10
PDX1
IRAK1
IRAK2
IRF3
IRS1
AR
ISL1
ITGA2
JAK2
JUND
AREG
KCNJ8
KCNMB1
ARG1
RHOA
FIBIN
SCIMP
MEIOSIN
NUGGC
LGALS9
LOX
LOXL1
LTA
LTF
LTK
CD180
LYN
MIR125B1
MIR140
MIR142
MIR187
MIR20A
MIR21
MIR224
MIR92A1
MIR96
SMAD2
SMAD6
MAOB
MAP1B
MBP
MDK
MEF2C
SCGB2A1
SCGB2A2
MGST1
MICB
CXCL9
ASCL1
NR3C2
MMP2
MMP15
MN1
MPO
MRC1
CARD17
MIR342
CITED1
ASS1
MSN
MSX2
MTAP
MT-ND3
MYC
MYD88
MYOD1
MYOG
NASP
NEDD4
NEFL
ATP1A1
ATP1A2
ATP1A3
NFKBIB
NFKBIL1
NKX2-2
NODAL
NOS1
NOS3
CNOT2
NOTCH1
ACR
ATP2B1
NTRK3
ATP4B
OGG1
ATP5F1A
OPRK1
OPRL1
OPRM1
OXTR
DEFB104B
SERPINE1
PAK1
IL22
PAM
PAPPA
PAX2
KCNK4
DHH
FOXP3
NDUFA13
PCNA
PCSK1
ZBTB7A
UBR5
RWDD1
PDE4B
CHMP5
UFM1
PDK3
PDK4
SERPINF1
PENK
PER1
PF4
PF4V1
PFKFB1
PGR
PHB
PHEX
PIM1
PLAT
MBD3
ACP5
ERRFI1
GDAP1
XRN1
POR
DDIT4
POU4F1
POU4F2
PAF1
UGT1A1
PPBP
GDAP2
TMEM161A
TESC
PID1
AVP
AKIRIN2
TRIM68
DNAAF2
AVPR1A
UFSP2
PPP5C
OTUD5
PRKCA
AXL
TRERF1
PRKCE
KDM3A
VPS11
SELENOS
PKN1
LMO3
ERBIN
LANCL2
MAPK1
MAPK3
MAPK8
MAP2K3
IL36G
CYP26B1
PMEPA1
PELI1
ZMIZ1
BAD
PSPH
PTAFR
PTGER1
PTGER2
PTGER4
PTGFR
AICDA
PTGIR
S100A14
MIR433
MIR431
PTH
PTGS2
PTK6
PTK7
VPS18
CALCOCO1
BRINP2
HAMP
ACTA1
CACTIN
BCHE
RAN
RARA
RARG
SIGIRR
RBBP7
BCKDHB
CCND1
BCL2
RELA
UPF1
REST
RET
BCL2L2
RNF6
RORB
RORC
BCR
RPL27
RPS6KA3
BDKRB1
RXRG
S100A7
S100A8
S100A9
SAFB
SCD
BGLAP
CCL2
CCL3
CCL5
CXCL6
CXCL11
CXCL5
CX3CL1
SDC1
SRR
SELE
SELP
NOD2
SFRP1
SGK1
SMYD3
SKP2
BMP4
SLC6A1
SLC6A4
BMP7
SLC11A1
SLC34A1
SLIT3
SLPI
SNAI2
SMARCA4
DDRGK1
SMARCD1
SMO
SOD2
SOX9
SOX10
SPI1
SPRR2A
BPI
SRC
SRD5A1
SRD5A2
BRCA1
SST
SSTR1
SSTR2
SSTR3
SSTR5
ZFP36L1
STAT3
ZFP36L2
STC1
STK11
STXBP1
ABCC8
ADAM17
TACR1
KLF9
TACR3
TAF7
TAT
TBX1
TBX2
TBXA2R
TBXAS1
TCF21
PRDX2
TFAP4
NR2F2
TFPI
TFRC
TGFB1
TGFB2
TGFB3
TGFBR1
TGFBR2
THBD
THPO
TIE1
TIMP4
TLR2
TLR4
NR2E1
TNFAIP3
TNFRSF1B
C2
NR2C1
TRAF6
TSHB
DEFA1B
TNFSF4
TYMS
TYR
ACOD1
UBE2L3
UBE3A
UCN
UCP1
UCP2
UCP3
SCGB1A1
VCAM1
VDR
VIM
WNT2
WNT3
WNT5A
WNT6
WNT7A
WNT7B
WNT8A
WNT8B
WNT10B
WNT11
WNT9A
WNT9B
XRCC5
YES1
YWHAH
ZFP36
ZNF35
CA9
MIR766
TRIM25
LRP8
MAPKAPK3
DDX54
TNIP2
PAGR1
CDC73
UBA5
CALCR
TNIP3
NR4A3
ZNF703
NCOA4
PDCD1LG2
FOSL1
FGF23
CALM3
KMT2D
WNT5B
PABPN1
CALR
OR51E2
LBH
KIF18A
CAMP
KDM5D
ARID1A
FZD7
CASP1
CASP3
CASP8
CASP9
WDR83
LCOR
CASR
TEAD2
IL1F10
CCDC62
TRIM63
PPP1R9B
MGARP
ADTRP
HAVCR2
PAQR8
TRIM5
KMO
STC2
TP63
AKR1C3
CBL
URI1
ADAM15
ADAM9
RIPK2
TRIM24
CFLAR
ALDH1A2
CCNA2
BCL10
FOXH1
MBD2
WNT3A
ACVR1
LACRT
PIAS2
CLDN1
TRIM41
USP8
LATS1
CNOT9
AIFM1
MTDH
CD6
MAPKAPK2
CD14
KLF4
TRIP4
SLIT2
KL
CD80
CD86
LY86
HAND2
ROCK2
LITAF
CD38
AKAP12
RNF14
CTR9
SAFB2
CD68
ORMDL2
TLCD3B
ORMDL1
ALOX12B
SGPP2
SPHK1
ACER1
ASAH1
ACER3
ASAH2
ASAH2B
SGPL1
CERKL
A3GALT2
GBGT1
ST3GAL2
ST3GAL4
B3GALT1
FUT9
CERS1
DEGS2
CYP4F22
CSNK1G2
PPM1L
SPTSSB
SPTSSA
HACD2
CERS3
ALDH3B1
ALDH3B2
SIRT3
PRKD3
FUT6
KDSR
CERS6
ST6GALNAC3
PRKD2
ST6GALNAC4
ST8SIA5
CERS2
ST6GALNAC6
ST8SIA6
CCN1
HACD4
P2RX1
ST8SIA3
SCCPDH
HACD3
A4GALT
ELOVL2
SPTLC3
PRKD1
ALOXE3
ELOVL5
GAL3ST2
ST3GAL1
ELOVL1
ST3GAL3
ST8SIA1
ELOVL4
UGT8
ST8SIA4
ELOVL6
FA2H
CERS4
GAL3ST4
ELOVL7
ST8SIA2
ST6GALNAC5
ELOVL3
B3GNT5
DEGS1
B4GALT4
B4GALT3
B3GALT4
B3GALT2
ST3GAL5
GAL3ST3
CERS5
HACD1
LARGE1
B4GALT6
B4GALT5
TM9SF2
PPT1
GBA2
NEU3
ZPBP2
NEU4
FUCA1
GALC
GLA
HEXA
MGST2
NAGA
NEU1
NEU2
GBA3
CERK
ST3GAL6
FUT2
FUT3
FUT5
FUT7
SUMF1
ITGB8
KIT
FADS3
CLN6
PPP2CA
PPP2R1A
BAX
SFTPB
PSAPL1
NSMAF
B3GALNT1
TECR
ANGPTL8
ACOX1
ANGPTL4
MED13
EPHX2
CD24
CEBPA
C1QTNF3
TLCD1
ACSM1
ACSM2A
OR10J5
ADORA1
TLCD4
DDX3X
MTLN
RALY
ATP13A2
MTCH2
NR5A2
ZBTB20
GCKR
TMEM97
COMMD9
MYLIP
ACACA
HNF4A
MALRD1
INS
ITGB6
LRP5
MIR132
MIR208A
MIR379
MLXIPL
CYP39A1
TM6SF2
POLD1
ACOXL
PRKAA2
RTN4
ADCK1
RCN3
ACSM3
THADA
FUNDC2
MIR590
TLCD2
USF1
USF2
CNBP
MALL
HPS6
TLCD3A
ACOX2
ACOX3
SESN2
LRP5L
HDAC9
NR1D2
ATG7
WDR45
ZDHHC19
ZDHHC15
RAB3GAP1
ZDHHC17
ZDHHC20
ZDHHC24
ZDHHC23
RAB3GAP2
SVIP
ZDHHC5
CLIP3
WIPI2
GLUL
ZDHHC22
RABL3
ZDHHC1
ZDHHC21
GOLGA7B
NMT1
ZDHHC9
GOLGA7
ZDHHC2
ZDHHC3
ZDHHC13
PPM1A
PPM1B
ATG16L1
WIPI1
ZDHHC4
ZDHHC7
HHAT
WDR45B
HHATL
SELENOK
ATG101
MBOAT4
ZDHHC6
PORCN
ZDHHC11B
ZDHHC14
ZDHHC11
MAP6D1
ATG10
ULK1
ZDHHC18
ZDHHC16
ZDHHC12
ATG16L2
ATG12
NMT2
ATG5
ATG13
RB1CC1
LYPLA1
LYPLAL1
NOTUM
CTSD
ABHD17B
ABHD10
ABHD17C
ABHD17A
ABHD13
OLR1
SAMD1
MED6
MED16
CDK8
PPARGC1A
GLIPR1
MED8
PDCD6-AHRR
CREBBP
ALAS1
MED19
FHL2
NCOA6
RGL1
SIN3B
MED13L
SIN3A
TIAM2
TNFRSF21
MED4
GRHL1
HMGCR
ACADM
MED11
ARNT
ME1
MTF1
NFYA
NFYB
NFYC
NPAS2
NRF1
G0S2
MED31
MED15
UGT1A9
MED18
MED9
MED29
AHRR
TRIB3
SMARCD3
SP1
SULT2A1
MED22
TBL1X
TXNRD1
CHD9
MED28
MED25
MED10
FAM120B
HELZ2
NCOA1
PEX11A
HDAC3
CCNC
MED30
MED14
MED21
MED23
MED17
MED26
MED27
MED7
MED20
TGS1
MED24
ARNT2
THRAP3
MED12
PAFAH1B2
PAFAH1B3
PAFAH2
AGPS
JMJD7-PLA2G4B
B4GALNT2
ABO
GLT6D1
SLC35C1
HSD17B13
DHCR7
CYP51A1
LSS
NSDHL
SC5D
EBP
ACAT2
HSD17B7
TM7SF2
PNRC1
MAL2
NIBAN1
ANTXR2
ADH4
CPEB2
JAG1
ECH1
ALCAM
FASN
ATF5
ALDOC
ETHE1
FBXO6
GSTM2
GUSB
ANXA5
ANXA13
LGALS3
ATF3
NFIL3
GPX8
TNFRSF12A
PLAUR
ACSS2
LGMN
CXCL16
S100A11
[truncated: 32 more rows]
