# Supplementary material for: A novel signature incorporating lipid metabolism- and immune-related genes to predict the prognosis and immune landscape in hepatocellular carcinoma
Source: Front Oncol. 2023 Jun 6;13:1182434. doi: 10.3389/fonc.2023.1182434 (PMC10279962; doi:10.3389/fonc.2023.1182434)
Supplement: Supplementary file 7 [file Table_3.xlsx]

## Sheet: Sheet1
DEGs	LRDGs	IRDGs
A1CF	CFTR	SEMA3F
A2M	MTMR7	CALCR
AADAT	PDK4	MPO
AANAT	SLC4A1	CRLF1
AARSD1	CALCR	CCL26
ABAT	HOXA11	NOS2
ABCA12	ACSM3	PGLYRP1
ABCA3	MPO	GIPR
ABCA4	PON1	SEMA3G
ABCA8	ABCC8	CD4
ABCB5	TBXA2R	SEMA3B
ABCB6	NOS2	IGF1
ABCC10	SELE	MARCO
ABCC12	HHATL	HGF
ABCC4	GIPR	TMSB10
ABCC5	FMO1	ADRB1
ABCC8	SEMA3B	KITLG
ABCC9	MTMR11	UTS2
ABHD6	ISL1	TNFRSF9
ABLIM2	ATP1A2	KCNH2
ABLIM3	CYP24A1	NGFR
AC000093.1	SNAI2	RFXANK
AC003002.2	CPS1	GLP2R
AC004687.2	ALAS1	GAL
AC005324.2	AGPAT4	TGFBR3
AC005726.1	MAP2K3	FGF22
AC007040.2	LTK	FCGR2B
AC007906.2	POLD1	PTGS2
AC008397.2	AHRR	SEMA3A
AC008581.2	ST3GAL6	FGF4
AC008687.4	ME1	PAK3
AC008763.4	GAL	SCTR
AC009690.1	DRD4	CXCL2
AC010197.2	OSBPL3	ARG2
AC010255.2	TRPC5	SEMA5B
AC010325.1	CYP2W1	NOX4
AC011448.1	PTGS2	CETP
AC012651.1	TEAD2	PTHLH
AC013470.2	WNT8B	CHGB
AC025283.2	PAX2	BIRC5
AC055839.2	ACACB	LYZ
AC068831.6	BRINP1	FLT3LG
AC068946.1	PAFAH1B3	IL5RA
AC068946.2	CXCL2	CMTM6
AC069503.2	SMARCD3	APOH
AC073111.3	C1QTNF3	ESR1
AC087289.3	BCKDHB	BLNK
AC090360.1	SLC27A5	IL11
AC092042.3	GCKR	PGC
AC093512.2	WNT11	HMOX1
AC098650.1	CETP	IL2RB
AC099489.1	TESC	CHGA
AC104304.2	GRAMD1A	NFATC4
AC107871.1	APOH	MMP9
AC108488.2	PITPNM3	R3HDML
AC108941.3	ESR1	BMP7
AC109583.1	CYP26A1	PDYN
AC112128.1	TREM2	OXT
AC113554.1	PLA2G3	CST4
AC132217.2	SOX10	MLNR
AC244197.3	CHKB	PDGFRL
ACAA1	PNPLA5	NDRG1
ACAA2	APOL1	LHB
ACACB	SLC10A1	AMH
ACAD11	BDKRB1	CLEC4M
ACADL	PABPN1	PIK3R2
ACADM	PCK2	HAMP
ACADS	BMP7	NAMPT
ACADSB	OXT	CRHR2
ACAN	E2F1	GHRHR
ACAT1	PIGU	TFR2
ACBD6	LPIN2	PTGDS
ACBD7	ST8SIA5	CXCL12
ACE	LIPG	DKK1
ACLY	RHOXF1	CSF3
ACOT12	ATP11C	CCL2
ACOT2	SYP	MDK
ACOX2	PHEX	CD81
ACP4	GLA	CALCA
ACP7	GDPD3	ULBP1
ACRV1	SMPD3	IL17F
ACSBG2	PYCARD	GLP1R
ACSL1	SFRP1	BMP5
ACSL4	GDAP1	BACH2
ACSL6	ANXA13	NR2E1
ACSM1	SQLE	GHR
ACSM2A	LILRB1	LIFR
ACSM3	SULT2A1	PDGFRB
ACSM4	PLA2G4C	STC2
ACSM5	PLPPR2	HRG
ACSM6	PIK3R2	RBP2
ACTA1	HAMP	FGF12
ACTBL2	WNT2	PLXNA1
ACTC1	HOXA13	CSPG5
ACTG2	GHRHR	VIPR1
ACTL6B	SERPINE1	CCL20
ACTL8	MOGAT3	GCG
ACTN2	EZH2	TACR1
ACVR1C	CA9	REG1A
ACYP1	ERLIN1	IL1RL1
ADAM11	DKK1	IL18R1
ADAM12	CSF3	CACYBP
ADAM15	CCL2	ANGPTL1
ADAM21	COL1A1	BMP8B
ADAM22	CWH43	ARTN
ADAM23	UCP1	TNFSF4
ADAM32	PPARGC1A	GHRH
ADAMDEC1	CRYAB	SPP1
ADAMTS1	APOA5	FGF23
ADAMTS13	APOA4	NR4A3
ADAMTS14	APOC3	PGF
ADAMTS16	SCGB2A2	LTBP2
ADAMTS18	MDK	TEK
ADAMTS19	CD81	INSL6
ADAMTS20	CHKA	TNFSF11
ADAMTS6	CYP27B1	NPPB
ADAMTSL2	FZD10	CAT
ADCY6	SLCO1B3	FLT3
ADCY8	AICDA	PAEP
ADGRA1	TSPO2	OBP2A
ADGRA3	NR2E1	CD244
ADGRB2	PTK7	PTGFR
ADGRB3	GHR	NPY
ADGRE1	LOX	INHBA
ADGRF1	SLC27A6	NR4A1
ADGRF2	PDGFRB	IL13RA2
ADGRF4	STC2	ACVR1C
ADGRG1	RBP2	INHA
ADGRG2	BCHE	PI3
ADGRG4	PLSCR4	SDC4
ADGRG5	CISH	EDN3
ADGRG6	TACR1	NDP
ADGRG7	ACADL	ABCC4
ADGRL1	PLCD4	BMP4
ADH1A	WNT6	PTGER2
ADH1B	FHL2	KIR2DL1
ADH1C	SCP2	OPRL1
ADH4	ERRFI1	IL1B
ADH6	KMO	TNFSF9
ADIG	ACADM	CD70
ADIPOQ	ST6GALNAC5	PCSK2
ADK	TNFSF4	GDF5
ADM	PLPPR4	PRKCG
ADM2	APOA1	AVPR2
ADORA1	ELOVL4	MASP1
ADRA1A	CNR1	IL17B
ADRA1B	SGK1	TNFRSF19
ADRA1D	ARG1	ADM2
ADRA2B	TCF21	MCHR1
ADRA2C	SPP1	GALR3
ADRB1	FGF23	APOBEC3A
ADRB2	PIGZ	VGF
AFF2	NR4A3	DLL4
AFM	DNMT3A	FGF13
AFP	ELOVL3	ANGPTL6
AGAP5	NKX2-3	PLXNA3
AGAP6	CD274	ULBP2
AGBL4	TNFSF11	CCL25
AGL	SOCS2	NR0B2
AGMAT	EPHX2	CRP
AGO2	LRAT	ANGPTL3
AGPAT4	TRIM6	NTS
AGR2	KIF18A	SPINK5
AGR3	CAT	SORT1
AGTR1	GJB6	RSAD2
AGTR2	FLT3	SAA2
AGXT	PTGFR	GRP
AGXT2	INHBA	KLRD1
AHNAK2	PKN1	MTNR1B
AHRR	NR4A1	PDGFRA
AHSP	ACVR1C	OASL
AICDA	G0S2	AMHR2
AIF1L	GPR83	SEMA4F
AIFM3	PCK1	STAB2
AIRE	ABCC10	PLXNC1
AJM1	SCGB2A1	EDNRB
AK8	GOT2	IL6
AKAP14	ABCC4	IL10
AKAP3	BMP4	IL1RN
AKR1B10	PTGER2	TLR4
AKR1B15	SOX9	NR5A1
AKR1C2	OPRL1	IL33
AKR1C3	IL1B	PI15
AKR1D1	IL37	THBS1
AKR7A3	FOSB	PAK6
AL021997.2	NKX2-2	DUOX1
AL031777.2	ZFP36	SEMA6D
AL121758.1	GAL3ST1	RBP4
AL136295.5	HOXD13	SEMA7A
AL139142.2	AANAT	IL21
AL353588.1	LDLR	BMPR1B
AL357556.3	ATP8B3	EGF
AL365205.1	CYP2E1	RBP5
AL441992.2	PNPLA7	LGR5
AL451007.3	ASS1	CELA1
ALAS1	SMPDL3B	DUOX2
ALAS2	RGN	IL19
ALB	MAP1B	PROK1
ALDH1B1	NR0B2	RXRG
ALDH2	GCH1	RFX5
ALDH3A1	RIDA	SEMA6C
ALDH3B2	PCNA	S100A8
ALDH4A1	CRP	S100A7
ALDH6A1	ALDH3B2	ACTA1
ALDH8A1	ANGPTL3	REG3G
ALDOA	ATP8A2	PTH2R
ALDOB	PEMT	NR1I2
ALG1L	EPHB2	AGTR1
ALKAL1	CD180	UCN2
ALKAL2	HMGCS2	TSLP
ALKBH6	CMPK2	CXCL14
ALLC	SLCO1B1	LECT2
ALOX15	DAGLA	GNRH1
ALOX15B	HTR1B	CRH
ALPG	B4GALNT1	PMP2
ALPI	GLUL	SHC3
ALPK3	PIGC	NR6A1
ALPL	EDNRB	LCN2
ALPP	IL6	ADM
ALS2CL	IL10	HTR3B
ALX1	IL1RN	NR3C2
ALX3	KLF4	NR4A2
ALX4	ST6GALNAC4	GDF6
AMBN	TLR4	NODAL
AMBP	MYC	SST
AMDHD1	PIM1	NRG1
AMH	SLCO2B1	TMSB15A
AMHR2	TTPA	COLEC12
AMN	SORL1	NRG2
AMOTL2	THBS1	CD1D
AMPD1	ITPKA	FGF17
AMT	STRA6	STC1
ANG	CYP19A1	GIP
ANGPT2	SLC44A5	PSMD4
ANGPTL1	RBP4	FCN2
ANGPTL3	GPAT3	LCN1
ANGPTL6	NAAA	S100A1
ANGPTL7	EGF	PTH1R
ANK3	MTTP	AZGP1
ANKFN1	PIK3C2G	PGLYRP2
ANKLE1	SLCO1C1	SCGB3A1
ANKRD1	RBP5	SSTR5
ANKRD13B	ASCL1	FGF19
ANKRD2	PDX1	RBP7
ANKRD22	FITM1	GBP2
ANKRD23	SLC27A2	FCGR3B
ANKRD29	IRF8	BMP10
ANKRD30A	NCOR1	PGLYRP4
ANKRD30B	ABCA8	S100A12
ANKRD33	PRELID3A	PROK2
ANKRD34A	PLPP2	RETNLB
ANKRD34B	SIK1	CTLA4
ANKRD34C	CCN1	ALB
ANKRD45	RXRG	CXCL5
ANKRD52	DUSP10	PPBP
ANKRD55	ADAM15	PF4
ANKRD65	S100A8	UCN
ANKRD7	S100A7	CCR1
ANKS1B	ACTA1	S100P
ANKS3	REN	CAMP
ANKS6	OSR1	ESM1
ANLN	GULP1	TLR3
ANO1	ABCA12	KLKB1
ANO2	AGTR1	LEAP2
ANO4	ILDR1	FABP7
ANO9	SLC10A4	IL31RA
ANTXR2	CCNA2	RAET1E
ANXA10	SRD5A1	FABP5
ANXA13	CRHBP	TNFRSF11B
ANXA2	CYP39A1	DEFA6
ANXA2R	PNRC1	MBL2
ANXA8	PSPH	CMTM5
AOC1	STRA8	AVPR1A
AOX1	HTR2C	CRABP1
AP000356.5	GNRH1	PRKCB
AP001453.3	CRH	HTR3A
AP001931.2	PMP2	CHP2
AP003071.5	VLDLR	IGF2
AP006621.6	PLIN2	KIR3DL1
AP1M2	PLPPR1	PTGDR
AP3B2	PTGES	IL12A
AP5Z1	ST8SIA6	MAP2K1
APC2	ANKRD1	AR
APCS	ADM	ADRB2
APELA	SCGB1A1	NR0B1
APLN	PLCH2	RNASE3
APLP1	TLCD3B	ROBO1
APOA1	FOXO1	FABP6
APOA4	NOCT	FABP4
APOA5	THRSP	FOS
APOBEC2	ANO4	CD14
APOBEC3A	NR3C2	FPR2
APOBEC3B	AKR1C2	FPR1
APOC3	ACSL1	RLN3
APOC4	TLCD4	APLN
APOD	LPCAT1	RXFP1
APOF	GDPD1	FGA
APOH	CERS3	ANGPTL7
APOL1	GAL3ST2	SCG2
APOL6	WNT3A	AZU1
AQP10	LY96	IL17D
AQP3	WNT7A	OLR1
AQP5	TTC39B	SAA1
AQP6	GOLGA7B	XCR1
AQP7	ADCY8	CCR9
AQP8	NODAL	LEP
AR	FBXO32	INHBC
ARFGEF3	SST	NPPA
ARG1	CPT2	PCSK1
ARG2	LRP8	CALCB
ARHGAP10	DGKI	A2M
ARHGAP11A	ESYT3	UMODL1
ARHGAP11B	STC1	JUN
ARHGAP20	HOXB13	AMBN
ARHGAP22	GIP	CCR8
ARHGAP28	PLA2G4D	AGTR2
ARHGAP33	ACE	GREM2
ARHGAP36	SPON2	OXTR
ARHGAP39	PTGIR	ADIPOQ
ARHGAP4	ADAMTS13	CCL13
ARHGAP40	TLCD1	TNFSF15
ARHGAP44	FOXH1	CSF1R
ARHGDIG	ALOX15	GALR2
ARHGEF11	SCIMP	CCR3
ARHGEF16	SSTR5	BMP8A
ARHGEF2	FGF19	CMTM4
ARHGEF26	PLPP3	FAM3B
ARHGEF37	PRKAA2	GDF3
ARHGEF38	RBP7	COLEC10
ARHGEF39	ALPL	CCR10
ARID3A	BRINP3	GAST
ARID3C	AGL	SOCS3
ARL16	ATF3	JAG2
ARL17A	SGPP2	IL3RA
ARL2	GABRB1	SFTPA2
ARL5B	ANTXR2	PDIA2
ARL6IP4	ADORA1	SHC4
ARMC12	IHH	NTF3
ARMC3	FABP1	DEFB132
ARMC9	CDS1	TNFRSF4
ARMH2	ABHD6	MAPT
ARMS2	CXCL5	TNFRSF18
ARNT2	PPBP	FGF3
ARR3	PF4	DMBT1
ART4	UCN	S100A3
ARTN	SGMS2	PPP3R2
ARX	H2AZ1	PDCD1
AS3MT	CAMP	QRFP
ASB11	HMGB2	APOD
ASB15	HAND2	CLDN4
ASB16	HPGD	S100A14
ASB5	ITGA2	CXCL17
ASCL1	ELOVL7	NCR1
ASCL5	GPX8	IL1RAP
ASF1B	ENPP6	CTSE
ASIC1	FABP7	S100A2
ASIC3	FABP5	SRC
ASIC4	DEFA6	GUCA2A
ASIC5	NFIL3	C5AR1
ASNS	PGAP4	PDGFA
ASPA	AQP3	NMB
ASPDH	GJB2	S100A10
ASPG	RET	S100A6
ASPHD1	SERPINA12	AVPR1B
ASPM	AVPR1A	TPM2
ASPSCR1	MOGAT2	SH2D1B
ASRGL1	CRABP1	LPA
ASS1	ACSM1	PLXNB3
ASXL3	NKX3-1	FCGR3A
ASZ1	B4GALNT2	MICB
ATAD2	PIP5KL1	IL31
ATAD3C	OR51E2	HTN3
ATAD5	PROCA1	CRLF2
ATAT1	GPD1	LAT
ATF3	AXL	LCNL1
ATF5	SOAT2	MUC5AC
ATOH8	CYP7A1	GCGR
ATP10A	ABCA3	TNFRSF25
ATP11C	ACOX2	ORM2
ATP13A4	MFSD2A	ORM1
ATP1A2	BDKRB2	DEFA3
ATP1A4	TNXB	HLA-DOB
ATP2A1	IL12A	TDGF1
ATP4A	PLA2G4F	NOX5
ATP5MF-PTCD1	AR	MC1R
ATP6V0A4	ATF5	TUBB3
ATP6V0C	NR0B1	FIGNL2
ATP6V0D2	SPNS1	MMP12
ATP6V1B1	FASN	IKBKE
ATP6V1C1	FABP6	GDF2
ATP6V1C2	FABP4	GDF10
ATP6V1FNB	FOS	CCL23
ATP8A2	CD14	CCL4
ATP8B3	HSD17B13	CCL15
AURKA	SOCS6	CCL3
AURKB	CEL
AVPI1	PLA2G1B
AVPR1A	PAQR8
AVPR1B	B3GALT1
AVPR2	STARD5
AXDND1	ARNT2
AXIN2	MYD88
AXL	TRIB1
AZGP1	OLR1
AZU1	C1QTNF1
B3GALT1	SELP
B3GNT3	ADCY6
B3GNT4	STARD6
B3GNT5	NPAS4
B3GNTL1	UGT8
B4GALNT1	SLCO2A1
B4GALNT2	LEP
B4GALNT4	APOF
B9D1	PCSK1
BACE2	LPL
BACH2	FOSL1
BAIAP2L2	A2M
BANF2	SPHK1
BARD1	PLAAT3
BARX1	B3GNT5
BATF	TYMS
BBOX1	FUT2
BBS1	ZDHHC22
BCAM	GBA
BCAN	GRAMD1C
BCAS1	PSAPL1
BCAS4	THBD
BCAT1	ERFE
BCAT2	ALOX15B
BCHE	TH
BCKDHB	CYP8B1
BCL11A	OXTR
BCL2L14	NQO1
BCL2L15	ADIPOQ
BCL2L2-PABPN1	CSF1R
BCL9	PLCB1
BCO2	GALR2
BDH2	ANXA2
BDKRB1	ACSM2A
BDKRB2	ZNF703
BECN2	SRARP
BEGAIN	PGP
BEND3	DGAT2L6
BEND4	IRAK1
BEND6	EFNA5
BEST3	PLA2G6
BEST4	SOCS3
BEX2	OSBP2
BFSP1	ANO9
BFSP2	INPP5J
BGLAP	NOTUM
BGN	SMYD3
BHLHA15	ZFP36L1
BHLHA9	NDUFA13
BHLHE40	CYP4F2
BHMG1	SLC51B
BHMT	GPAT2
BICD1	CYP4A11
BICDL1	PLA2G2C
BIK	PLA2G4E
BIRC5	CERKL
BIRC7	GJB3
BLACAT1	APOD
BLK	CLDN4
BLM	NUGGC
BLNK	S100A14
BLVRA	AKR1C3
BMP10	THEM5
BMP4	SPTSSB
BMP5	GAL3ST4
BMP7	SRC
BMP8A	SLC22A4
BMP8B	PDGFA
BMPER	PDCD1LG2
BMPR1B	NMB
BNC1	GPAA1
BNIP5	AVPR1B
BNIPL	ADH4
BOLA2B	TXNRD1
BOLL	TAT
BOP1	LPA
BPIFA1	ABCA4
BPIFA2	BRINP2
BPIFB1	SELENOM
BPIFB2	MT-ND3
BPIFB4	PLPP4
BPIFB6	NEU1
BRCA2	MICB
BRDT	DISP3
BRICD5	MALRD1
BRINP1	CPT1B
BRINP2	MFSD2B
BRINP3	ATP10A
BRIP1	DIO2
BRS3	LCAT
BRSK1	TM6SF2
BRSK2	ANG
BSG	TRIM16
BSN	APOL6
BSND	CERS1
BSPRY	IRGM
BTN1A1	DEFA3
BTNL3	LILRA2
BTNL8	UGT1A1
BUB1	BGLAP
BUB1B	YJEFN3
BX255925.3	HOXA10
BX276092.9	DNAAF4
C11orf16	SLC5A8
C11orf53	MRC1
C11orf54	IKBKE
C11orf80	APOC4
C11orf96	SMIM22
C12orf56	EGLN2
C12orf75	CD24
C13orf42	SOCS7
C14orf180	DGKK
C15orf48	XKR5
C16orf74	NEFL
C16orf96	CCL3
C17orf50	SRD5A2
C17orf99	SSTR3
C18orf54
C19orf57
C19orf67
C19orf81
C1orf100
C1orf105
C1orf116
C1orf158
C1orf162
C1orf194
C1orf198
C1orf35
C1orf87
C1QB
C1QC
C1QL1
C1QL4
C1QTNF1
C1QTNF12
C1QTNF3
C1QTNF6
C1QTNF7
C1QTNF8
C1QTNF9B
C1R
C1RL
C1S
C20orf144
C20orf204
C20orf96
C21orf58
C21orf62
C21orf91
C22orf23
C2CD4B
C2CD4D
C2CD6
C2orf66
C3orf22
C3orf85
C4orf46
C4orf48
C4orf54
C5AR1
C5orf34
C5orf38
C5orf46
C5orf58
C6
C6orf132
C7
C8A
C8B
C8orf33
C8orf34
C8orf76
C9
C9orf152
C9orf50
C9orf57
CA10
CA12
CA2
CA4
CA5B
CA7
CA8
CA9
CABP1
CABP7
CABYR
CACNA1B
CACNA1C
CACNA1E
CACNA1G
CACNA1I
CACNA1S
CACNA2D3
CACNB1
CACNB3
CACNB4
CACNG1
CACNG4
CACNG8
CACYBP
CAD
CADPS
CAGE1
CALB1
CALB2
CALCA
CALCB
CALCR
CALML3
CALML4
CALML6
CALN1
CALY
CAMK2A
CAMK2B
CAMK2N2
CAMK4
CAMKV
CAMP
CAND2
CAP2
CAPG
CAPN11
CAPN12
CAPN13
CAPN14
CAPN8
CAPN9
CARD18
CARMIL3
CASKIN1
CASP14
CASQ1
CASQ2
CASS4
CASTOR1
CASTOR2
CAT
CATIP
CATSPER2
CATSPERB
CAVIN3
CAVIN4
CBFA2T2
CBFA2T3
CBLN1
CBLN2
CBR3
CBR4
CBSL
CBX2
CBX8
CBY2
CBY3
CCBE1
CCDC102B
CCDC107
CCDC112
CCDC114
CCDC13
CCDC137
CCDC141
CCDC142
CCDC154
CCDC163
CCDC169
CCDC170
CCDC180
CCDC183
CCDC185
CCDC187
CCDC188
CCDC192
CCDC196
CCDC197
CCDC201
CCDC25
CCDC28B
CCDC3
CCDC33
CCDC34
CCDC38
CCDC42
CCDC60
CCDC71L
CCDC74B
CCDC78
CCDC80
CCER2
CCHCR1
CCIN
CCKBR
CCL13
CCL15
CCL2
CCL20
CCL23
CCL25
CCL26
CCL3
CCL4
CCN1
CCN3
CCN5
CCNA2
CCNB1
CCNB2
CCNE1
CCNE2
CCNF
CCNI2
CCNJL
CCNO
CCNP
CCR1
CCR10
CCR3
CCR8
CCR9
CCSAP
CCT3
CD109
CD14
CD160
CD163
CD164L2
CD180
CD1D
CD200
CD200R1
CD226
CD24
CD244
CD274
CD300A
CD300E
CD302
CD34
CD4
CD5L
CD69
CD70
CD81
CD8B2
CDA
CDC20
CDC20B
CDC25A
CDC25B
CDC25C
CDC37L1
CDC45
CDC6
CDC7
CDCA2
CDCA3
CDCA4
CDCA5
CDCA7
CDCA8
CDH10
CDH11
CDH12
CDH13
CDH16
CDH17
CDH18
CDH19
CDH22
CDH24
CDH7
CDH8
CDH9
CDHR2
CDHR4
CDK1
CDK3
CDK5R1
CDK5R2
CDK5RAP3
CDKL4
CDKN2A
CDKN2AIPNL
CDKN2B
CDKN2C
CDKN3
CDNF
CDRT1
CDS1
CDT1
CDX1
CDX2
CEACAM16
CEACAM20
CEACAM3
CEACAM4
CEACAM5
CEACAM7
CEL
CELA1
CELA3B
CELF3
CELF4
CELF5
CELSR3
CEMIP
CEND1
CENPA
CENPE
CENPF
CENPH
CENPI
CENPJ
CENPK
CENPL
CENPM
CENPO
CENPU
CENPW
CENPX
CEP131
CEP152
CEP250
CEP55
CEP72
CERKL
CERS1
CERS3
CES3
CES5A
CETP
CFAP251
CFAP43
CFAP47
CFAP53
CFAP61
CFAP65
CFAP74
CFAP92
CFHR3
CFI
CFL2
CFP
CFTR
CGREF1
CHAF1A
CHAF1B
CHD1L
CHEK1
CHEK2
CHGA
CHGB
CHI3L1
CHI3L2
CHKA
CHKB
CHKB-CPT1B
CHML
CHODL
CHP2
CHRFAM7A
CHRM1
CHRM2
CHRM3
CHRM4
CHRNA1
CHRNA3
CHRNA5
CHRNA6
CHRNA7
CHRNA9
CHRNB2
CHRNB3
CHRNB4
CHRND
CHST1
CHST10
CHST4
CHST5
CHST6
CHST7
CHTF18
CIART
CIB2
CIB3
CILP
CIP2A
CISH
CITED2
CKAP2
CKAP2L
CKB
CKMT1A
CKMT1B
CKMT2
CKS1B
CKS2
CLC
CLCN1
CLCNKA
CLCNKB
CLDN15
CLDN18
CLDN19
CLDN34
CLDN4
CLDN8
CLEC12A
CLEC18A
CLEC18B
CLEC18C
CLEC19A
CLEC1B
CLEC2L
CLEC4C
CLEC4D
CLEC4M
CLEC9A
CLGN
CLIC3
CLIC5
CLIC6
CLIP2
CLK2
CLPSL2
CLRN3
CLSPN
CLSTN2
CLTCL1
CLTRN
CLUL1
CLVS1
CLVS2
CMBL
CMPK2
CMTM4
CMTM5
CMTM6
CNBD2
CNDP1
CNFN
CNGA1
CNGB3
CNIH2
CNIH4
CNNM1
CNR1
CNTD1
CNTN3
CNTN4
CNTN5
CNTNAP1
CNTNAP3
CNTNAP3B
CNTNAP4
CNTNAP5
COA6
COBLL1
COCH
COL10A1
COL11A1
COL15A1
COL19A1
COL1A1
COL1A2
COL21A1
COL22A1
COL24A1
COL25A1
COL2A1
COL4A1
COL4A2
COL4A5
COL4A6
COL5A3
COL6A5
COL6A6
COL7A1
COL8A1
COL9A1
COL9A2
COLCA2
COLEC10
COLEC11
COLEC12
COLGALT2
COMP
CORIN
CORO6
COX20
COX4I2
COX6A2
COX6B2
COX7B2
COX8C
CP
CPA1
CPA2
CPA4
CPA5
CPA6
CPB1
CPB2
CPE
CPEB3
CPED1
CPLX1
CPLX2
CPN2
CPNE4
CPNE7
CPNE9
CPS1
CPSF4L
CPT1B
CPT1C
CPT2
CPXM1
CR1
CR589904.2
CRABP1
CRACDL
CRACR2B
CRCT1
CREB3L1
CREG2
CRH
CRHBP
CRHR2
CRIP3
CRISP2
CRISP3
CRISPLD2
CRLF1
CRLF2
CRP
CRYAA2
CRYAB
CRYBA2
CRYBG1
CRYBG2
CRYGS
CSAG1
CSAG2
CSAG3
CSDC2
CSF1R
CSF3
CSMD1
CSMD2
CSMD3
CSN2
CSN3
CSPG4
CSPG5
CSRNP1
CST1
CST2
CST4
CST5
CSTL1
CT45A1
CT45A10
CT47B1
CT55
CT83
CTAG2
CTBS
CTHRC1
CTLA4
CTNNA2
CTNNA3
CTNND2
CTRB1
CTRB2
CTRC
CTSE
CTSV
CTXN1
CUEDC1
CUL7
CWH43
CXCL12
CXCL14
CXCL17
CXCL2
CXCL5
CXCR1
CXCR2
CYB561D1
CYB5RL
CYHR1
CYP17A1
CYP19A1
CYP1A2
CYP24A1
CYP26A1
CYP27B1
CYP27C1
CYP2A6
CYP2B6
CYP2C18
CYP2C19
CYP2C8
CYP2C9
CYP2E1
CYP2F1
CYP2J2
CYP2W1
CYP39A1
CYP3A4
CYP3A43
CYP4A11
CYP4A22
CYP4F2
CYP4F8
CYP4V2
CYP7A1
CYP8B1
CYTL1
DACH1
DACH2
DAGLA
DAND5
DAO
DAPK2
DAPL1
DBF4B
DBH
DBN1
DBNDD1
DBT
DCAF12L2
DCAF13
DCAF4L1
DCAF4L2
DCAF8L1
DCAF8L2
DCC
DCDC2
DCDC2C
DCLK3
DCN
DCST1
DCST2
DCUN1D3
DCX
DCXR
DDIAS
DDIT4L
DDN
DDR1
DDX11
DDX39A
DDX39B
DDX4
DDX53
DEFA3
DEFA6
DEFB132
DENND4B
DEPDC1
DEPDC1B
DEPDC7
DERL3
DET1
DGAT2L6
DGCR6
DGKI
DGKK
DHDH
DHODH
DHPS
DHRS1
DHRS2
DHTKD1
DHX34
DIAPH3
DIO2
DIPK2B
DIRAS1
DIRAS2
DIRAS3
DISP2
DISP3
DKK1
DKK2
DKK3
DKK4
DKKL1
DLC1
DLEU7
DLG2
DLG5
DLGAP2
DLGAP5
DLK1
DLK2
DLL3
DLL4
DLX1
DLX2
DLX3
DLX4
DLX5
DLX6
DMBT1
DMBX1
DMC1
DMD
DMGDH
DMKN
DMP1
DMRT2
DMRT3
DMRTA1
DMRTA2
DMRTB1
DNA2
DNAAF1
DNAAF4
DNAH11
DNAH12
DNAH14
DNAH17
DNAH3
DNAH6
DNAH8
DNAJB13
DNAJC12
DNAJC25
DNAJC5G
DNAJC6
DNASE1
DNASE1L2
DNASE1L3
DNER
DNM3
DNMT1
DNMT3A
DNMT3B
DNMT3L
DNTT
DOCK3
DOK7
DPEP1
DPEP3
DPF1
DPF3
DPP6
DPPA4
DPT
DPYD
DPYS
DPYSL4
DPYSL5
DQX1
DRC1
DRC7
DRD4
DRD5
DRGX
DRICH1
DRP2
DSCAM
DSCC1
DSE
DSN1
DSTYK
DTL
DTNA
DTX1
DTYMK
DUOX1
DUOX2
DUOXA2
DUSP1
DUSP10
DUSP13
DUSP15
DUSP5
DUSP6
DUSP9
DYDC1
DYDC2
DYNC1I1
DYNLRB1
E2F1
E2F2
E2F5
E2F7
E2F8
EBF1
EBF2
EBF3
ECEL1
ECHS1
ECM1
ECRG4
ECSCR
ECT2
EDA2R
EDARADD
EDIL3
EDN3
EDNRB
EEF1A2
EFCAB12
EFCAB8
EFHC2
EFHD1
EFNA3
EFNA4
EFNA5
EFNB3
EGF
EGFL6
EGFL8
EGLN2
EGLN3
EGR1
EGR2
EGR3
EHD3
EHF
EHHADH
EHMT2
EID2B
EIF4E3
EIF5A2
ELAPOR1
ELAVL2
ELAVL3
ELFN2
ELL3
ELOVL3
ELOVL4
ELOVL7
EME1
EME2
EML6
EMX1
EN1
EN2
ENAH
ENO3
ENOX1
ENPEP
ENPP6
ENTHD1
ENTPD2
ENTPD3
EPB41L4B
EPB42
EPCAM
EPHA10
EPHA2
EPHA5
EPHA6
EPHB1
EPHB2
EPHX2
EPHX4
EPPK1
EPS8L3
ERC2
ERCC6L
ERFE
ERFL
ERICH3
ERICH4
ERICH5
ERLIN1
ERN2
ERP27
ERRFI1
ERVFRD-1
ERVMER34-1
ERVV-2
ESCO2
ESM1
ESPL1
ESR1
ESRP1
ESYT3
ETFDH
ETFRF1
ETS2
ETV4
EVA1A
EVPL
EVX1
EXO1
EXOSC4
EXPH5
EXTL1
EYA1
EYA2
EYA4
EZH2
EZHIP
F11
F13A1
F2RL3
F8
F8A3
F9
FAAP24
FABP1
FABP4
FABP5
FABP6
FABP7
FAH
FAHD2A
FAIM2
FAM110C
FAM111B
FAM131C
FAM133A
FAM135B
FAM13A
FAM149A
FAM151A
FAM155B
FAM162B
FAM163B
FAM166A
FAM167B
FAM171A2
FAM171B
FAM178B
FAM180A
FAM180B
FAM183A
FAM186A
FAM189B
FAM216B
FAM222A
FAM227A
FAM229A
FAM240A
FAM240C
FAM241B
FAM24B
FAM3B
FAM50A
FAM71F2
FAM72A
FAM72B
FAM72C
FAM72D
FAM78B
FAM81A
FAM81B
FAM83D
FAM83E
FAM83F
FAM83H
FAM90A1
FAM95C
FAM9A
FAM9C
FANCA
FANCB
FANCD2
FANCE
FANCG
FANCI
FAP
FASN
FAT4
FATE1
FAXC
FAXDC2
FBF1
FBLIM1
FBLL1
FBLN1
FBN3
FBP1
FBXL16
FBXL18
FBXL19
FBXL22
FBXL6
FBXO15
FBXO32
FBXO43
FBXO47
FBXW10
FCAR
FCGBP
FCGR2B
FCGR3A
FCGR3B
FCN1
FCN2
FCN3
FCRL6
FDCSP
FEN1
FER1L5
FER1L6
FERMT1
FERMT2
FETUB
FEV
FEZ1
FEZF1
FGA
FGB
FGD1
FGF12
FGF13
FGF17
FGF19
FGF22
FGF23
FGF3
FGF4
FGG
FGL1
FGL2
FHAD1
FHDC1
FHL1
FHL2
FIBCD1
FIGNL1
FIGNL2
FITM1
FKBP10
FKBP2
FKBP6
FLAD1
FLNC
FLRT1
FLT3
FLT3LG
FLVCR1
FMN2
FMO1
FMO3
FNDC10
FNDC4
FNIP2
FOLH1
FOLR1
FOLR3
FOS
FOSB
FOSL1
FOXC2
FOXD1
FOXD2
FOXD3
FOXD4
FOXD4L1
FOXE1
FOXE3
FOXF1
FOXF2
FOXH1
FOXI2
FOXJ1
FOXK1
FOXL1
FOXL2
FOXL2NB
FOXM1
FOXN1
FOXN4
FOXO1
FOXO6
FOXP2
FOXQ1
FOXS1
FPR1
FPR2
FRAS1
FREM1
FREM2
FRMD1
FRMD3
FRMD4B
FRMD6
FRMPD1
FRMPD2
FRRS1L
FRZB
FSCN2
FSD1L
FSIP2
FSTL4
FSTL5
FTCD
FTHL17
FUT1
FUT2
FXN
FXYD1
FXYD2
FXYD3
FZD10
FZD2
FZD9
G0S2
G6PC
G6PD
GAB4
GABARAPL1
GABBR2
GABRA2
GABRA3
GABRA4
GABRA5
GABRB1
GABRD
GABRE
GABRG1
GABRG2
GABRG3
GABRP
GABRQ
GABRR1
GABRR2
GABRR3
GAD1
GADD45B
GADD45G
GADL1
GAGE1
GAGE2A
GAL
GAL3ST1
GAL3ST2
GAL3ST4
GALNT10
GALNT13
GALR2
GALR3
GAP43
GAREM1
GAREM2
GAS1
GAS2L2
GAS2L3
GASK1A
GAST
GATA3
GATD3A
GATM
GBA
GBP1
GBP2
GBP7
GBX2
GC
GCDH
GCG
GCGR
GCH1
GCK
GCKR
GCM1
GCNT3
GCSAML
GDAP1
GDAP1L1
GDF10
GDF2
GDF3
GDF5
GDF6
GDPD1
GDPD2
GDPD3
GFY
GGN
GGT5
GHR
GHRH
GHRHR
GINS1
GINS2
GINS3
GINS4
GIP
GIPC2
GIPR
GJA10
GJA3
GJA5
GJB2
GJB3
GJB6
GJB7
GJC1
GJC3
GLA
GLB1L3
GLDN
GLI1
GLI4
GLIS2
GLOD5
GLP1R
GLP2R
GLRA4
GLS
GLS2
GLUD1
GLUL
GLYAT
GLYATL1
GLYATL1B
GLYATL3
GMCL2
GMNN
GNA14
GNAL
GNAO1
GNAT1
GNAZ
GNB1L
GNE
GNG4
GNGT1
GNMT
GNPNAT1
GNRH1
GOLGA6A
GOLGA6B
GOLGA6D
GOLGA6L10
GOLGA6L7
GOLGA6L9
GOLGA7B
GOLGA8A
GOLGA8B
GOLM1
GOT2
GP2
GP5
GP6
GPAA1
GPAT2
GPAT3
GPC2
GPC3
GPC5
GPD1
GPHN
GPM6A
GPR1
GPR119
GPR137C
GPR142
GPR146
GPR15
GPR150
GPR158
GPR180
GPR182
GPR19
GPR21
GPR27
GPR35
GPR37L1
GPR50
GPR61
GPR63
GPR65
GPR82
GPR83
GPR88
GPRC6A
GPRIN1
GPSM1
GPSM2
GPX8
GRAMD1A
GRAMD1C
GRAPL
GREB1
GREM2
GRHPR
GRIA2
GRID2
GRIK2
GRIK3
GRIK4
GRIN1
GRIN2A
GRIN2C
GRIN2D
GRIN3B
GRK1
GRM1
GRM2
GRM4
GRM5
GRM7
GRM8
GRP
GRPR
GSC
GSDMC
GSPT2
GSTA2
GSTA4
GSTM1
GSTM5
GSTZ1
GTF2H4
GTF2IRD1
GTSE1
GTSF1
GTSF1L
GUCA2A
GUCY2C
GUCY2D
GUCY2F
GULP1
GVQW3
GXYLT2
GYS2
H1-1
H1-2
H1-4
H1-5
H1-6
H1-7
H2AC1
H2AC11
H2AC12
H2AC13
H2AC14
H2AC16
H2AC17
H2AC19
H2AC20
H2AC4
H2AC8
H2AW
H2AX
H2AZ1
H2BC1
H2BC11
H2BC13
H2BC14
H2BC15
H2BC17
H2BC18
H2BC6
H2BC7
H2BC8
H2BC9
H2BU1
H3C10
H3C11
H3C12
H3C13
H3C14
H3C2
H3C3
H3C6
H3C7
H3C8
H4C1
H4C12
H4C14
H4C2
H4C4
H4C5
H4C8
H4C9
HAAO
HABP2
HAGHL
HAMP
HAND2
HAO1
HAO2
HAPLN1
HAPLN3
HAS2
HASPIN
HAUS5
HAUS7
HAVCR1
HBA1
HBA2
HBB
HBD
HBM
HBQ1
HCAR1
HCN2
HCN3
HCN4
HCRT
HDAC10
HDAC11
HDGFL1
HEATR9
HECW1
HELLS
HEMGN
HEPACAM2
HERC5
HES2
HES4
HES5
HES6
HES7
HEY1
HGF
HGFAC
HGH1
HHATL
HHIP
HHIPL2
HIC2
HID1
HIGD1B
HIVEP1
HJURP
HK2
HK3
HKDC1
HLA-DOB
HMCN2
HMGA1
HMGA2
HMGB2
HMGCL
HMGCLL1
HMGCS2
HMGN5
HMHB1
HMMR
HMOX1
HMX1
HMX2
HMX3
HNRNPCL1
HOATZ
HOGA1
HOMER3
HOPX
HOXA10
HOXA11
HOXA13
HOXA3
HOXA6
HOXA7
HOXA9
HOXB13
HOXB7
HOXB8
HOXB9
HOXC10
HOXC11
HOXC13
HOXC4
HOXC6
HOXC8
HOXC9
HOXD1
HOXD10
HOXD13
HOXD3
HOXD4
HOXD8
HOXD9
HP
HPCA
HPDL
HPGD
HPS5
HPSE2
HPX
HRCT1
HRG
HRH3
HRK
HRNR
HROB
HS3ST3A1
HS3ST3B1
[truncated: 2,660 more rows]
